# Supplementary material for: Identification of a prognostic model using cuproptosis-related genes in uveal melanoma
Source: Front Cell Dev Biol. 2022 Aug 30;10:973073. doi: 10.3389/fcell.2022.973073 (PMC9468663; doi:10.3389/fcell.2022.973073)
Supplement: Supplementary file 1 [file Table2.XLSX]

## Sheet: ImmuCellAI_icb_result
	Response	Score	CD4_naive	CD8_naive	Cytotoxic	Exhausted	Tr1	nTreg	iTreg	Th1	Th2	Th17	Tfh	Central_memory	Effector_memory	NKT	MAIT	DC	B_cell	Monocyte	Macrophage	NK	Neutrophil	Gamma_delta	CD4_T	CD8_T	InfiltrationScore
TCGA-WC-A885-01A-11R-A405-07	0	1.234	0.026	0.188	0.098	0.146	0.002	0.178	0.057	0.073	0.166	0.067	0.519	0.001	0	0.005	0	0.003	0.002	0.013	0.004	0.007	0.005	0.002	0.003	0.009	0
TCGA-V3-A9ZX-01A-11R-A405-07	0	1.302	0.131	0.059	0.087	0.072	0.15	0.073	0.062	0.176	0.097	0.093	0.757	0	0.006	0.006	0.003	0.002	0.005	0.002	0.006	0.008	0.008	0.017	0.02	0	0
TCGA-VD-AA8R-01A-11R-A405-07	0	1.41	0.056	0.186	0.171	0.123	0.058	0.17	0.186	0	0.051	0	0.503	0.001	0.018	0.023	0.013	0.011	0.004	0.028	0.011	0	0	0	0	0.004	0
TCGA-YZ-A982-01A-11R-A405-07	0	1.047	0.097	0.107	0.111	0.203	0.119	0.093	0.072	0.015	0.1	0.083	0.611	0.002	0.007	0.007	0.005	0.002	0.005	0.002	0.006	0.001	0	0.001	0.001	0.005	0
TCGA-WC-A87T-01A-11R-A405-07	0	0.929	0.049	0.128	0.148	0.119	0.059	0.134	0.066	0.096	0.131	0.071	0.674	0.002	0.006	0.006	0.004	0.002	0.006	0.011	0.004	0.002	0.005	0.004	0	0.007	0
TCGA-V4-A9EF-01A-21R-A405-07	0	0.999	0.078	0.152	0.059	0.135	0.059	0.121	0.105	0.079	0.095	0.118	0.583	0	0.006	0.011	0.004	0.001	0.007	0.008	0.006	0.003	0.009	0.009	0.007	0.006	0
TCGA-V4-A9E8-01A-11R-A405-07	0	1.276	0.129	0.104	0.053	0.103	0.111	0.031	0.085	0.118	0.082	0.184	0.755	0	0.007	0.009	0.004	0.002	0.006	0	0.008	0.003	0.013	0.014	0.012	0	0
TCGA-VD-A8K7-01B-11R-A405-07	0	1.112	0.007	0.146	0.111	0.128	0.052	0.162	0.091	0.075	0.16	0.067	0.69	0.001	0.009	0.009	0.005	0.003	0.006	0.018	0	0.004	0.006	0.003	0.001	0.01	0
TCGA-VD-AA8Q-01A-11R-A405-07	0	1.295	0.058	0.143	0.173	0.163	0.102	0.031	0.007	0.096	0.079	0.149	0.675	0	0	0.001	0	0	0	0	0.001	0.005	0.01	0.008	0.011	0.001	0
TCGA-V4-A9EE-01A-11R-A405-07	0	1.149	0.107	0.089	0.071	0.117	0.102	0.078	0.112	0.104	0.133	0.087	0.751	0	0.01	0.011	0.005	0.004	0.009	0.003	0.01	0.004	0.009	0.011	0.01	0.004	0
TCGA-VD-A8K8-01A-11R-A405-07	0	1.244	0.094	0.042	0.028	0.088	0.163	0.038	0.085	0.199	0.068	0.195	0.761	0	0.008	0.009	0.005	0.001	0.007	0.004	0.008	0.005	0.02	0.022	0.012	0.004	0
TCGA-WC-A87U-01A-11R-A405-07	0	0.935	0.034	0.123	0.178	0.088	0.072	0.141	0.077	0.062	0.146	0.08	0.704	0.003	0.006	0.008	0.004	0.003	0.005	0.009	0.006	0.002	0.004	0.003	0.002	0.007	0
TCGA-V4-A9E7-01A-11R-A405-07	0	1.017	0.031	0.12	0.073	0.044	0.064	0.216	0.067	0.085	0.125	0.175	0.586	0.002	0.005	0.003	0.003	0.003	0.004	0.003	0.009	0.001	0.007	0.006	0.007	0.009	0
TCGA-V4-A9EO-01A-12R-A405-07	0	1.039	0.05	0.145	0.085	0.087	0.103	0.138	0.126	0.038	0.127	0.102	0.671	0.002	0.015	0.004	0.008	0.007	0.011	0.005	0.007	0.001	0.003	0.003	0.002	0.012	0
TCGA-WC-AA9A-01A-11R-A405-07	0	0.998	0.078	0.198	0.062	0.049	0.067	0.175	0.099	0.061	0.132	0.078	0.544	0	0.011	0.008	0.008	0.007	0.01	0.01	0.009	0.003	0	0.003	0	0.01	0
TCGA-YZ-A980-01A-11R-A405-07	0	1.259	0.157	0.143	0.112	0.055	0.169	0.152	0.14	0.037	0	0.036	0.579	0	0.023	0.008	0.009	0.004	0.003	0.006	0.013	0.004	0.002	0.003	0.003	0	0
TCGA-V4-A9ES-01A-11R-A405-07	0	1.396	0.137	0.171	0.093	0.065	0.008	0.195	0.034	0.094	0.145	0.059	0.525	0	0.001	0.001	0.001	0.004	0.004	0	0.005	0.005	0.006	0.007	0.007	0.003	0.003
TCGA-VD-A8KD-01A-11R-A405-07	0	1.483	0.11	0.083	0.073	0.139	0.159	0.002	0.094	0.191	0.033	0.117	0.742	0	0.01	0.012	0.006	0.004	0.005	0.002	0.009	0.003	0.014	0.021	0.013	0.004	0
TCGA-WC-A87W-01A-11R-A405-07	0	0.904	0.061	0.158	0.139	0.065	0.107	0.103	0.111	0.086	0.131	0.039	0.7	0.003	0.012	0.01	0.007	0.003	0.011	0.01	0.007	0.005	0.001	0.005	0.004	0.011	0
TCGA-VD-AA8S-01B-11R-A405-07	0	1.01	0.088	0.111	0.176	0.058	0.094	0.091	0.04	0.083	0.185	0.074	0.698	0.001	0.001	0.004	0.001	0.001	0.004	0.005	0.004	0.002	0.007	0.005	0.007	0.002	0
TCGA-WC-A888-01A-11R-A405-07	0	1.391	0.104	0.096	0.057	0.049	0.205	0.008	0.098	0.194	0.026	0.163	0.811	0	0.009	0.012	0.005	0.003	0.007	0.002	0.011	0.005	0.014	0.022	0.011	0.003	0
TCGA-V4-A9E9-01A-11R-A405-07	0	1.198	0.11	0.187	0.065	0.154	0.051	0.204	0	0	0.151	0.079	0.5	0	0	0	0	0	0	0	0	0	0	0	0	0	0
TCGA-VD-AA8P-01A-11R-A405-07	0	0.957	0.061	0.216	0.131	0.046	0.05	0.118	0.105	0.033	0.127	0.114	0.567	0.001	0.008	0.007	0.007	0.004	0.008	0.011	0.008	0.001	0.001	0.002	0.003	0.005	0
TCGA-YZ-A984-01A-11R-A405-07	0	1.235	0.093	0.154	0.104	0.042	0.12	0.111	0.003	0.064	0.161	0.148	0.676	0	0	0	0	0	0	0	0	0.006	0.004	0.004	0.005	0.002	0
TCGA-V4-A9EX-01A-11R-A405-07	0	0.97	0.083	0.069	0.119	0.12	0.115	0.143	0.118	0.034	0.123	0.076	0.652	0.002	0.011	0.006	0.006	0.007	0.009	0.007	0.013	0	0.002	0.002	0.004	0.008	0
TCGA-VD-A8KM-01A-11R-A405-07	0	1.371	0.109	0.107	0.054	0.094	0.227	0	0.094	0.17	0.024	0.121	0.839	0	0.009	0.01	0.006	0.005	0.005	0.002	0.009	0.005	0.013	0.019	0.014	0	0
TCGA-VD-AA8T-01A-11R-A405-07	0	0.949	0.051	0.159	0.094	0.127	0.061	0.108	0.084	0.108	0.137	0.072	0.671	0.002	0.008	0.008	0.005	0.001	0.006	0.009	0.005	0.003	0.008	0.009	0.004	0.01	0
TCGA-VD-A8KN-01A-11R-A405-07	0	1.101	0.092	0.06	0.105	0.121	0.143	0.055	0.075	0.095	0.099	0.154	0.827	0	0.008	0.008	0.004	0.001	0.006	0.003	0.005	0.002	0.009	0.01	0.008	0.001	0
TCGA-V4-A9ED-01A-11R-A405-07	0	1.11	0.097	0.119	0.122	0.073	0.113	0.07	0.04	0.079	0.147	0.138	0.787	0	0.003	0.004	0.001	0.001	0.003	0.001	0.003	0.003	0.011	0.009	0.01	0.001	0
TCGA-V4-A9EI-01A-11R-A405-07	0	1.129	0.137	0.037	0.084	0.091	0.09	0.159	0.115	0.093	0.123	0.073	0.616	0	0.01	0.007	0.005	0.008	0.009	0.002	0.011	0.003	0.008	0.009	0.011	0.003	0
TCGA-V4-A9F0-01A-11R-A405-07	0	1.025	0.091	0.145	0.106	0.146	0.131	0.038	0.068	0.071	0.147	0.056	0.737	0	0.005	0.005	0.002	0.002	0.004	0.005	0.007	0.002	0.006	0.008	0.008	0.002	0
TCGA-RZ-AB0B-01A-11R-A405-07	0	1.048	0.076	0.091	0.096	0.054	0.098	0.105	0.084	0.101	0.164	0.131	0.742	0	0.008	0.006	0.004	0.004	0.004	0.006	0.008	0.003	0.006	0.009	0.011	0.004	0
TCGA-WC-A883-01A-12R-A405-07	0	1.191	0.046	0.14	0.128	0.101	0.089	0.167	0.061	0.015	0.121	0.133	0.696	0.001	0.005	0.004	0.001	0.005	0.003	0.003	0.007	0.001	0.001	0	0.002	0.004	0
TCGA-WC-A881-01A-12R-A405-07	0	1.178	0.078	0.129	0.145	0.096	0.115	0.048	0.054	0.104	0.146	0.086	0.738	0.003	0.003	0.004	0.002	0.003	0.002	0.002	0.007	0.006	0.006	0.003	0.008	0.009	0
TCGA-V4-A9EA-01A-11R-A405-07	0	1.169	0.052	0.218	0.101	0.142	0.027	0.148	0.001	0.023	0.185	0.103	0.566	0	0	0	0	0	0	0	0	0.002	0.001	0.001	0.001	0.001	0
TCGA-V4-A9EK-01A-11R-A405-07	0	1.208	0.05	0.109	0.165	0.16	0.093	0.07	0.049	0.113	0.109	0.081	0.753	0.001	0.005	0.004	0.003	0	0.002	0.002	0.005	0.006	0.01	0.009	0.01	0.006	0
TCGA-VD-A8KG-01A-11R-A405-07	0	0.912	0.061	0.115	0.18	0.07	0.092	0.091	0.093	0.046	0.1	0.151	0.699	0.002	0.007	0.009	0.003	0.003	0.007	0.009	0.007	0	0.005	0.004	0.003	0.004	0
TCGA-V4-A9F3-01A-11R-A405-07	0	1.342	0.109	0.048	0.074	0.066	0.177	0.035	0.087	0.158	0.118	0.127	0.9	0	0.01	0.009	0.005	0.002	0.006	0.002	0.009	0.004	0.013	0.015	0.015	0.004	0
TCGA-VD-A8KH-01A-11R-A405-07	0	1.368	0.04	0.204	0.089	0.088	0.032	0.18	0.115	0.054	0.146	0.052	0.629	0	0.006	0.008	0.004	0.004	0.019	0.018	0.006	0.002	0	0.001	0.006	0.01	0.003
TCGA-VD-A8KB-01A-11R-A405-07	0	1.251	0.068	0.166	0.126	0.066	0.051	0.167	0.091	0.039	0.17	0.056	0.612	0.002	0.006	0.005	0.004	0.007	0	0.019	0.009	0.002	0.002	0.001	0.002	0.008	0
TCGA-VD-A8KE-01A-11R-A405-07	0	1.011	0.058	0.135	0.171	0.125	0.064	0.118	0.042	0.05	0.183	0.054	0.678	0.001	0.004	0.005	0.003	0	0.004	0.005	0.002	0.002	0.003	0.002	0.003	0.003	0
TCGA-WC-A882-01A-11R-A405-07	0	1.172	0.124	0.142	0.11	0.122	0.105	0.037	0.113	0.024	0.157	0.066	0.67	0	0.006	0.015	0.002	0.004	0.006	0.011	0.015	0.001	0.001	0.002	0.002	0.001	0
TCGA-WC-A880-01A-11R-A405-07	0	1.01	0.015	0.092	0.154	0.108	0.069	0.115	0.079	0.099	0.159	0.11	0.722	0.003	0.005	0.008	0.004	0	0.005	0.012	0.006	0.001	0.01	0.002	0.006	0.01	0
TCGA-VD-A8KL-01A-11R-A405-07	0	1.106	0.054	0.159	0.092	0.037	0.06	0.101	0.116	0.059	0.203	0.119	0.652	0.002	0.005	0.005	0.004	0.013	0.01	0.005	0.013	0.002	0.001	0.006	0.006	0.006	0
TCGA-V4-A9EV-01A-11R-A405-07	1	1.531	0.117	0	0.068	0.086	0.212	0.018	0.091	0.183	0.039	0.186	0.875	0	0.011	0.011	0.007	0.003	0.004	0.001	0.009	0.003	0.016	0.02	0.012	0.004	0
TCGA-V4-A9EM-01A-11R-A405-07	0	1.16	0.1	0.159	0.075	0.076	0.103	0.128	0.109	0.048	0.122	0.08	0.611	0	0.007	0.013	0.003	0.004	0.004	0.022	0.01	0.002	0.002	0.002	0.004	0.003	0
TCGA-VD-A8KO-01A-11R-A405-07	0	1.278	0.003	0.197	0.131	0.097	0.053	0.19	0.118	0.049	0.14	0.022	0.649	0.006	0.011	0.01	0.009	0.005	0.006	0.021	0.009	0.002	0	0	0	0.015	0
TCGA-VD-A8KK-01A-11R-A405-07	0	0.999	0.085	0.116	0.092	0.091	0.077	0.065	0.082	0.088	0.149	0.155	0.65	0.001	0.005	0.007	0.002	0.004	0.005	0.003	0.008	0.003	0.008	0.01	0.008	0.005	0
TCGA-V4-A9F1-01A-11R-A405-07	0	0.977	0.081	0.056	0.107	0.176	0.099	0.143	0.132	0.027	0.088	0.091	0.684	0.001	0.015	0.008	0.005	0.006	0.008	0.014	0.008	0.001	0.002	0.002	0.001	0.009	0
TCGA-V4-A9EY-01A-11R-A405-07	0	1.186	0.124	0.199	0.121	0.123	0.123	0.039	0.052	0	0.156	0.064	0.637	0	0.003	0.007	0.001	0.001	0.002	0.005	0.004	0	0	0	0	0	0
TCGA-VD-A8KJ-01A-11R-A405-07	0	1.04	0.064	0.142	0.148	0.105	0.087	0.156	0.061	0.044	0.142	0.052	0.667	0.001	0.004	0.004	0.003	0	0.005	0.013	0.004	0.003	0.002	0.001	0.003	0.004	0
TCGA-V4-A9EC-01A-11R-A405-07	0	0.993	0.059	0.171	0.183	0.117	0	0.138	0.045	0.058	0.127	0.103	0.58	0	0.002	0.005	0.002	0.001	0.003	0.009	0.002	0.002	0.004	0.004	0.001	0.005	0
TCGA-V4-A9F7-01A-11R-A405-07	0	0.974	0	0.22	0.133	0.085	0.042	0.177	0.065	0.065	0.168	0.044	0.667	0.001	0.006	0.006	0.005	0.001	0.005	0.012	0.004	0.002	0.004	0.002	0.002	0.005	0
TCGA-VD-AA8M-01A-11R-A405-07	0	1.132	0.066	0.163	0.139	0.137	0.068	0.101	0.031	0.068	0.142	0.085	0.619	0	0.001	0.003	0.001	0.001	0.003	0.005	0.002	0.005	0.004	0.003	0.006	0.002	0
TCGA-V4-A9EH-01A-11R-A405-07	0	1.14	0.102	0.111	0.122	0.066	0.109	0.057	0.074	0.113	0.033	0.213	0.665	0.001	0.005	0.007	0.002	0.001	0.003	0.005	0.008	0.003	0.012	0.011	0.012	0.003	0
TCGA-V4-A9F4-01A-11R-A405-07	0	0.905	0.079	0.119	0.148	0.137	0.098	0.088	0.072	0.069	0.145	0.044	0.72	0.001	0.007	0.007	0.005	0.001	0.006	0.007	0.004	0.002	0.004	0.004	0.005	0.008	0
TCGA-VD-A8KF-01A-11R-A405-07	0	1.014	0.063	0.145	0.116	0.077	0.139	0.082	0.105	0.099	0.128	0.046	0.718	0.002	0.011	0.007	0.005	0.003	0.004	0.012	0.008	0.003	0.008	0.01	0.005	0.01	0
TCGA-WC-A87Y-01A-11R-A405-07	0	1.224	0.111	0.073	0.056	0.13	0.16	0.016	0.086	0.187	0.083	0.098	0.671	0	0.008	0.008	0.004	0.003	0.006	0.004	0.006	0.01	0.015	0.02	0.018	0	0
TCGA-YZ-A985-01A-11R-A405-07	0	0.995	0.086	0.202	0	0.108	0.017	0.151	0.089	0.09	0.09	0.168	0.575	0	0.008	0.009	0.004	0.003	0.006	0.007	0.007	0.002	0.007	0.01	0.005	0.004	0
TCGA-VD-AA8O-01A-11R-A405-07	0	1.116	0.115	0.135	0.024	0.08	0.079	0.038	0.086	0.127	0.116	0.201	0.647	0	0.006	0.008	0.003	0.004	0.007	0.004	0.007	0.003	0.014	0.014	0.01	0.001	0
TCGA-V4-A9EU-01A-11R-A405-07	0	1.053	0.062	0.058	0.126	0.149	0.126	0.112	0.129	0.062	0.095	0.082	0.699	0	0.015	0.012	0.008	0.008	0.007	0.01	0.006	0.002	0.003	0.005	0.007	0.004	0
TCGA-VD-A8KA-01B-11R-A405-07	0	1.052	0.044	0.2	0.127	0.048	0.052	0.202	0.07	0.033	0.193	0.031	0.637	0.001	0.004	0.007	0.003	0.005	0.005	0.011	0.006	0.002	0.001	0.001	0.002	0.005	0
TCGA-V4-A9E5-01A-11R-A405-07	0	1.136	0.079	0.267	0.107	0.194	0.043	0.078	0.057	0	0.114	0.061	0.545	0	0.002	0.006	0.001	0.003	0.006	0.01	0.004	0	0	0	0	0.001	0
TCGA-YZ-A983-01A-11R-A405-07	0	0.951	0.056	0.12	0.179	0.106	0.085	0.121	0.067	0.052	0.154	0.06	0.728	0.003	0.005	0.008	0.003	0.002	0.006	0.005	0.005	0.001	0.004	0.002	0.002	0.007	0
TCGA-VD-AA8N-01A-11R-A405-07	0	1.109	0.099	0.088	0.102	0.071	0.151	0.028	0.099	0.096	0.103	0.164	0.764	0	0.007	0.009	0.004	0.003	0.007	0.005	0.01	0.003	0.008	0.01	0.01	0.001	0
TCGA-VD-A8K9-01A-11R-A405-07	0	1.119	0.048	0.169	0.089	0.086	0.031	0.184	0.094	0.06	0.162	0.078	0.646	0.001	0.007	0.006	0.004	0.005	0.006	0.017	0.01	0.003	0.003	0.001	0	0.01	0.001
TCGA-WC-A884-01A-11R-A405-07	0	1.121	0.108	0.059	0.174	0.138	0.149	0.051	0.032	0.094	0.097	0.097	0.761	0	0.003	0.003	0.001	0.001	0.002	0.002	0.003	0.004	0.008	0.007	0.009	0.002	0
TCGA-V4-A9EL-01A-11R-A405-07	0	1.179	0.099	0.045	0.105	0.094	0.124	0.059	0.083	0.113	0.133	0.144	0.848	0	0.009	0.009	0.005	0.004	0.005	0.003	0.005	0.003	0.01	0.012	0.009	0	0
TCGA-V4-A9EW-01A-11R-A405-07	0	1.035	0.071	0.157	0.107	0.087	0.061	0.139	0.086	0.063	0.165	0.063	0.655	0	0.005	0.008	0.004	0.005	0.007	0.017	0.002	0.002	0.004	0.004	0.004	0.004	0
TCGA-V4-A9ET-01A-11R-A405-07	0	1.076	0.067	0.165	0.079	0.109	0.055	0.156	0.032	0.069	0.147	0.122	0.591	0.001	0.002	0.004	0.001	0	0.001	0.004	0.003	0.004	0.006	0.004	0.002	0.006	0
TCGA-WC-A88A-01A-11R-A405-07	0	0.993	0.057	0.099	0.101	0.08	0.088	0.141	0.091	0.116	0.08	0.146	0.621	0.002	0.008	0.007	0.004	0.004	0.007	0.008	0.004	0.001	0.01	0.01	0.011	0.008	0
TCGA-V4-A9F8-01A-11R-A405-07	0	1.057	0.101	0.174	0.051	0.119	0.097	0.065	0.041	0.037	0.14	0.175	0.677	0.001	0.003	0.005	0.002	0.001	0.003	0.001	0.004	0.001	0.004	0.003	0.001	0.003	0
TCGA-VD-A8KI-01A-11R-A405-07	0	1.159	0.064	0.111	0.091	0.071	0.078	0.105	0.032	0.135	0.093	0.22	0.639	0	0.002	0.003	0.001	0.001	0.002	0.003	0.002	0.005	0.015	0.016	0.013	0.001	0
TCGA-V3-A9ZY-01A-11R-A405-07	0	1.096	0.055	0.126	0.116	0.108	0.071	0.099	0.13	0.076	0.132	0.087	0.614	0.004	0.006	0.016	0.003	0.002	0.009	0.012	0.012	0.001	0.007	0.007	0.005	0.005	0
TCGA-V4-A9F2-01A-11R-A405-07	0	1.093	0.088	0.093	0.125	0.096	0.121	0.063	0.133	0.06	0.114	0.107	0.722	0.005	0.009	0.015	0.003	0.004	0.008	0.007	0.013	0.001	0.004	0.007	0.005	0.006	0
TCGA-V4-A9EJ-01A-11R-A405-07	0	1.058	0.045	0.104	0.166	0.097	0.061	0.135	0.035	0.081	0.126	0.151	0.622	0.001	0.002	0.003	0.001	0.001	0.003	0.004	0.003	0	0.005	0.004	0.007	0.005	0.001
TCGA-V4-A9F5-01A-11R-A405-07	0	1.248	0.05	0.175	0.107	0	0.072	0.098	0.132	0.021	0.221	0.124	0.644	0	0.01	0	0	0.014	0.008	0.016	0.011	0.001	0.002	0.002	0.002	0.009	0
TCGA-V4-A9EQ-01A-11R-A405-07	0	0.972	0.079	0.149	0.067	0.102	0.088	0.121	0.111	0.032	0.119	0.13	0.629	0.003	0.007	0.013	0.003	0.003	0.008	0.009	0.01	0.001	0.002	0.003	0.002	0.004	0
TCGA-WC-AA9E-01A-11R-A405-07	0	1.128	0.051	0.087	0.133	0.072	0.093	0.091	0.077	0.132	0.136	0.128	0.684	0	0.008	0.007	0.005	0.005	0.002	0.004	0.005	0.004	0.007	0.014	0.01	0.009	0
TCGA-V4-A9EZ-01A-11R-A405-07	0	1.042	0.124	0.145	0.075	0.114	0.025	0.104	0.038	0.072	0.148	0.155	0.579	0	0.001	0.005	0	0.004	0.002	0.005	0.004	0	0.006	0.007	0.004	0.001	0
