# Supplementary material for: Identification of a prognostic model using cuproptosis-related genes in uveal melanoma
Source: Front Cell Dev Biol. 2022 Aug 30;10:973073. doi: 10.3389/fcell.2022.973073 (PMC9468663; doi:10.3389/fcell.2022.973073)
Supplement: Supplementary file 2 [file Table1.XLSX]

## Sheet: Sheet1
Gene Symbol
FDX1
LIAS
LIPT1
DLD
DLAT
PDHA1
PDHB
MTF1
GLS
CDKN2A
